# Supplementary material for: Chemical Profiling and Mechanistic Insights into Stichopodidae Viscus Extract for Ulcerative Colitis via UPLC-IMS-Q-TOF-HDMSE and Network Pharmacology
Source: Pharmaceuticals (Basel). 2026 Mar 12;19(3):470. doi: 10.3390/ph19030470 (PMC13029050; doi:10.3390/ph19030470)
Supplement: Supplementary file 1 [file pharmaceuticals-19-00470-s001.zip]

Archive with 6 entries (5 files):
- pharmaceuticals-4171354-supplementary/
- pharmaceuticals-4171354-supplementary/Table S1. In-house Database of SV-Related Constituents.xlsx
- pharmaceuticals-4171354-supplementary/Table S2. Annotated Constituents in SVE Based on UNIFI Analysis.xlsx
- pharmaceuticals-4171354-supplementary/Table S3. Annotated SVE-Related Constituents Detected in Serum Samples.xlsx
- pharmaceuticals-4171354-supplementary/Table S4. Annotated SVE-Related Constituents Detected in Colon Samples.xlsx
- pharmaceuticals-4171354-supplementary/Table S5. Important Genes in Protein-Protein Interaction Network.xlsx
