# Supplementary material for: Chemical Profiling and Mechanistic Insights into Stichopodidae Viscus Extract for Ulcerative Colitis via UPLC-IMS-Q-TOF-HDMSE and Network Pharmacology
Source: Pharmaceuticals (Basel). 2026 Mar 12;19(3):470. doi: 10.3390/ph19030470 (PMC13029050; doi:10.3390/ph19030470)
Supplement: Supplementary file 1 [file pharmaceuticals-19-00470-s001.zip › pharmaceuticals-4171354-supplementary/Table S1. In-house Database of SV-Related Constituents.xlsx]

## Sheet: Sheet1
Table S1. In-house Database of SV-Related Constituents
Number	Item Name	Category	Formula
1	(3E)-dec-3-en-1-yl sulfate	Others	C10H19O4S
2	(5Z)-dec 5-en-1-yl sulfate	Others	C10H19O4S
3	(R)-2,3-dihydroxypropyl stearate	Ester	C18H35O2
4	1-(9Z-eicosenoyl)-sn-glycero-3-phosphocholine	Others	C28H56NO7P
5	1，2-dihydroxypropyl octadecanoate	Ester	C21H42O4
6	1,3‐dipalmitolein	Ester	C35H64O5
7	13'Z-docosenoic acid glyceride	Ester	C25H48O4
8	15'Z-tetracosenoic acid glyceride	Ester	C27H52O4
9	17-dehydroxyholothurinoside A	Saponin	C60H96O28
10	17-hydroxyfuscocineroside B	Saponin	C54H85NaO27S
11	1-oleoyl-sn-glycero-3-phosphocholine	Others	C26H52NO7P
12	2,3-dihydroxypropyl (11E)-11-icosenoate	Ester	C23H44O4
13	2,5-dihydro-2,4-dimethyloxazole	Others	C5H9NO4
14	2,6 dimethylheptyl sulfate	Ester	C9H19O4S
15	2-[(2,6-dioxocyclohexyl)methyl]cyclohexane-1,3-dione	Others	C13H16O4
16	24-dehydroechinoside A	Saponin	C54H85NaO26S
17	25,26-dihydroxy-holotoxin A1	Saponin	C66H106O33
18	25-acetoxy bivittoside D	Saponin	C69H112O34
19	25-hydroxyfuscocineroside B	Saponin	C54H85NaO27S
20	2'deoxyuridine	Others	C9H12N2O5
21	3-methythymidine	Others	C11H16N2O5
22	4-hydroxybenzaldehyde	Others	C7H6O2
23	4-hydroxybenzoic acid	Others	C7H6O3
24	6-bromohypaphorine	Others	C14H17BrN2O2
25	7(Z),10(Z)‐octadecadienoic acid	Fatty acid	C18H32O2
26	7(Z)‐octadecenoic acid	Fatty acid	C18H34O2
27	7-methyloctyl sulfate	Ester	C9H19O4S
28	8-oxotryptamine	Others	C10H10N2O
29	9‐octadecenoic acid	Fatty acid	C18H34O2
30	9-octadecenoic acid (Z)-, 2,3-dihydroxypropyl Ester	Ester	C21H40O4
31	acanthaganglioside I	Saponin	C73H134N2O32
32	acetyl-D-carnitine	Others	C9H17NO4
33	adenine	Others	C5H5N5
34	adenosine	Others	C10H13N5O4
35	alanine	Amino acid	C3H7NO2
36	apostichoposide A	Saponin	C60H94O29
37	apostichoposide A1	Saponin	C54H86O23
38	apostichoposide B	Saponin	C53H82O23
39	apostichoposide B1	Saponin	C53H84O22
40	apostichoposide C	Saponin	C54H84O24
41	arachidic acid	Fatty acid	C20H40O2
42	arachidonic acid	Fatty acid	C20H32O2
43	arguside A	Saponin	C56H88O24
44	arguside B	Saponin	C67H110O33
45	arguside C	Saponin	C67H110O33
46	arguside D	Saponin	C56H88O26
47	arguside E	Saponin	C54H86O24
48	arguside F	Saponin	C62H98O29
49	ascorbic acid	Others	C6H8O6
50	aspartic acid	Amino acid	C4H7NO4
51	astaxanthin	Carotenoid	C40H52O4
52	batyl alcohol	Others	C21H44O3
53	behenic acid	Fatty acid	C22H44O2
54	beta-carotene	Carotenoid	C40H56
55	bivittoside A	Saponin	C41H66O12
56	bivittoside B	Saponin	C54H88O22
57	bivittoside C	Saponin	C67H110O31
58	bivittoside D	Saponin	C67H110O32
59	bivittoside E	Saponin	C67H108O32
60	botryolide B	Ester	C10H14O4
61	butynedioic acid	Others	C4H2O4
62	caffeic acid	Phenol	C9H8O4
63	calcigeroside B	Saponin	C54H83NaO27S
64	calcigeroside C1	Saponin	C54H83NaO28S
65	calcigeroside C2	Saponin	C59H93NaO29S
66	calcigeroside D1	Saponin	C54H82Na2O31S2
67	calcigeroside D2	Saponin	C59H92Na2O32S2
68	calcigeroside E	Saponin	C62H96Na2O35S2
69	capric acid	Fatty acid	C10H20O2
70	catechin	Phenol	C15H14O6
71	cauloside C	Saponin	C41H66O13
72	cauloside D	Saponin	C53H86O22
73	chicoric acid	Phenol	C22H18O12
74	chlorogenic acid	Phenol	C16H18O9
75	cholEsterol	Others	C27H46O
76	choline	Others	C5H14NO
77	choline alfoscerate	Others	C8H20NO6P
78	cinnamic acid	Phenol	C9H8O2
79	cis-4-hydroxy-l-proline	Amino acid	C5H9NO3
80	cladoloside A	Saponin	C53H82O21
81	cladoloside A1	Saponin	C57H90O24
82	cladoloside A2	Saponin	C57H88O24
83	cladoloside A3	Saponin	C55H86O22
84	cladoloside A4	Saponin	C53H82O21
85	cladoloside A5	Saponin	C53H82O22
86	cladoloside A6	Saponin	C58H90O25
87	cladoloside B	Saponin	C59H92O26
88	cladoloside B1	Saponin	C63H100O29
89	cladoloside B2	Saponin	C63H98O29
90	cladoloside C	Saponin	C70H110O34
91	cladoloside C1	Saponin	C70H112O34
92	cladoloside C2	Saponin	C66H106O31
93	cladoloside C3	Saponin	C68H108O33
94	cladoloside C4	Saponin	C58H94O28
95	cladoloside D	Saponin	C68H106O33
96	cladoloside D1	Saponin	C68H108O33
97	cladoloside D2	Saponin	C66H104O32
98	cladoloside E1	Saponin	C70H112O34
99	cladoloside E2	Saponin	C70H110O34
100	cladoloside F1	Saponin	C63H100O28
101	cladoloside F2	Saponin	C63H98O28
102	cladoloside G	Saponin	C69H108O33
103	cladoloside H1	Saponin	C70H112O33
104	cladoloside H2	Saponin	C70H110O33
105	cladoloside K1	Saponin	C70H111NaO37S
106	cladoloside K2	Saponin	C68H107NaO36S
107	cladoloside L1	Saponin	C66H103NaO35S
108	cladoloside M	Saponin	C71H114O35
109	cladoloside M1	Saponin	C67H106O32
110	cladoloside M2	Saponin	C71H112O35
111	cladoloside N	Saponin	C69H108O34
112	cladoloside O	Saponin	C64H102O30
113	cladoloside P	Saponin	C69H108O34
114	cladoloside P1	Saponin	C69H110O34
115	cladoloside P2	Saponin	C65H102O31
116	cladoloside P3	Saponin	C65H104O31
117	cladoloside Q	Saponin	C69H108O34
118	colochiroside A	Saponin	C59H92Na2O32S2
119	colochiroside A1	Saponin	C55H85NaO26S
120	colochiroside A2	Saponin	C53H83NaO24S
121	colochiroside A3	Saponin	C53H83NaO24S
122	colochiroside B1	Saponin	C55H85NaO26S
123	colochiroside B2	Saponin	C55H85NaO26S
124	colochiroside B3	Saponin	C55H83NaO26S
125	colochiroside C	Saponin	C55H84Na2O28S2
126	colochiroside D	Saponin	C56H87NaO27S
127	colochiroside E	Saponin	C49H75NaO22S
128	coumaric acid	Phenol	C9H8O3
129	cousteside A	Saponin	C67H108O33
130	cousteside B	Saponin	C67H106O32
131	cousteside C	Saponin	C60H96O29
132	cousteside D	Saponin	C62H98O30
133	cousteside E	Saponin	C60H96O28
134	cousteside F	Saponin	C60H96O28
135	cousteside G	Saponin	C60H94O27
136	cousteside H	Saponin	C60H96O27
137	cousteside I	Saponin	C60H98O28
138	cousteside J	Saponin	C60H98O27
139	crassocolide I	Others	C22H32O6
140	crassumolIde A	Others	C20H28O3
141	cucumarioside A0-1	Saponin	C60H93NaO30S
142	cucumarioside A0-2	Saponin	C60H93NaO29S
143	cucumarioside A0-3	Saponin	C58H89NaO28S
144	cucumarioside A1	Saponin	C55H86O22
145	cucumarioside A10	Saponin	C48H74O20
146	cucumarioside A11	Saponin	C55H86O23
147	cucumarioside A12	Saponin	C54H84O23
148	cucumarioside A1-2	Saponin	C60H91NaO30S
149	cucumarioside A13	Saponin	C55H84O23
150	cucumarioside A14	Saponin	C55H88O24
151	cucumarioside A15	Saponin	C55H88O22
152	cucumarioside A2	Saponin	C57H88O24
153	cucumarioside A2-2	Saponin	C59H91NaO29S
154	cucumarioside A2-3	Saponin	C59H93NaO29S
155	cucumarioside A2-4	Saponin	C59H93NaO28S
156	cucumarioside A2-5	Saponin	C61H95NaO31S
157	cucumarioside A3	Saponin	C59H90KNaO32S2
158	cucumarioside A3-2	Saponin	C59H90Na2O32S2
159	cucumarioside A4	Saponin	C57H90O23
160	cucumarioside A4-2	Saponin	C58H89NaO29S
161	cucumarioside A5	Saponin	C55H84O22
162	cucumarioside A6	Saponin	C55H84O22
163	cucumarioside A6-2	Saponin	C59H90Na2O32S2
164	cucumarioside A7	Saponin	C55H86O23
165	cucumarioside A7-1	Saponin	C59H89Na3O35S3
166	cucumarioside A7-2	Saponin	C59H91Na3O35S3
167	cucumarioside A7-3	Saponin	C59H91Na3O34S3
168	cucumarioside A8	Saponin	C55H90O22
169	cucumarioside A9	Saponin	C55H90O23
170	cucumarioside B1	Saponin	C48H72O17
171	cucumarioside B2	Saponin	C48H72O17
172	cucumarioside C1	Saponin	C60H92O26
173	cucumarioside C2	Saponin	C60H92O26
174	cucumarioside E	Saponin	C58H89NaO29S
175	cucumarioside F1	Saponin	C55H84Na2O28S2
176	cucumarioside F2	Saponin	C55H82Na2O28S2
177	cucumarioside G1	Saponin	C55H85NaO25S
178	cucumarioside G2	Saponin	C48H73NaO23S
179	cucumarioside G3	Saponin	C55H83NaO25S
180	cucumarioside G4	Saponin	C55H85NaO26S
181	cucumarioside H	Saponin	C60H92O29S
182	cucumarioside H2	Saponin	C60H93NaO30S
183	cucumarioside H3	Saponin	C53H81NaO27S
184	cucumarioside H4	Saponin	C62H97NaO30S
185	cucumarioside H5	Saponin	C60H91NaO29S
186	cucumarioside H6	Saponin	C60H93NaO29S
187	cucumarioside H7	Saponin	C60H95NaO29S
188	cucumarioside H8	Saponin	C58H89NaO29S
189	cucumarioside I1	Saponin	C60H92Na2O32S2
190	cucumarioside I2	Saponin	C60H90O32S2
191	cucumarioside I3	Saponin	C60H92Na2O33S2
192	cucumechinoside A	Saponin	C54H82O29S2
193	cucumechinoside B	Saponin	C53H80O28S2
194	cucumechinoside C	Saponin	C54H84O28S2
195	cucumechinoside D	Saponin	C54H81O32S3
196	cucumechinoside E	Saponin	C53H79O31S3
197	cucumechinoside F	Saponin	C54H83O31S3
198	cyclo（Ile-leu）	Others	C12H22N2O2
199	cyclo（leu-leu）	Others	C12H22N2O2
200	cyclo（phe-leu）	Others	C15H20N2O2
201	cyclo（pro-tyr）	Others	C14H16N2O3
202	D-arginine	Amino acid	C6H14N4O2
203	dec-5-en-1-yl sulfate	Ester	C10H20O4S
204	decyl sulfate	Ester	C10H21O4
205	deoxycarnitine	Others	C7H15NO2
206	desholothurin A	Saponin	C54H86O24
207	desholothurin A1	Saponin	C54H86O24
208	desulfated calcigeroside B	Saponin	C54H84O24
209	desulfated calcigeroside C1	Saponin	C54H84O25
210	desulfated calcigeroside C2	Saponin	C59H94O26
211	D-glutamic acid	Amino acid	C6H14N4O2
212	dimethylcrocetin	Others	C22H28O4
213	docosahexaenoic acid	Fatty acid	C22H32O2
214	Ds-echinoside A	Saponin	C54H88O23
215	echinenone	Carotenoid	C40H54O
216	echinoside A	Saponin	C54H87NaO26S
217	echinoside B	Saponin	C41H65NaO16S
218	ectoine	Others	C6H10N2O2
219	eicosadienoic acid	Fatty acid	C20H36O2
220	eicosanoic acid	Fatty acid	C20H40O2
221	eicosapentaenoic acid	Fatty acid	C20H30O2
222	eicosenoic acid	Fatty acid	C20H38O2
223	ellagic acid	Phenol	C14H6O8
224	erucic acid	Fatty acid	C22H42O2
225	ethyl-α-D-glucopyranoside	Others	C8H16O6
226	eximisoside A	Saponin	C55H86O24
227	fallaxoside B1	Saponin	C59H90Na2O33S2
228	fallaxoside C1	Saponin	C53H80Na2O32S2
229	fallaxoside C2	Saponin	C53H82Na2O31S2
230	fallaxoside D1	Saponin	C53H79Na3O35S3
231	fallaxoside D2	Saponin	C53H81Na3O34S3
232	fallaxoside D3	Saponin	C54H85Na3O35S3
233	fallaxoside D4	Saponin	C53H83Na3O35S3
234	fallaxoside D5	Saponin	C53H81Na3O35S3
235	fallaxoside D6	Saponin	C59H93Na3O35S3
236	fallaxoside D7	Saponin	C53H83Na3O34S3
237	frondoside A	Saponin	C60H95NaO29S
238	frondoside A1	Saponin	C55H87NaO25S
239	frondoside A2-1	Saponin	C59H91NaO29S
240	frondoside A2-2	Saponin	C59H91NaO29S
241	frondoside A2-3	Saponin	C59H93NaO29S
242	frondoside A2-4	Saponin	C59H93NaO28S
243	frondoside A2-7	Saponin	C61H99NaO29S
244	frondoside A2-8	Saponin	C61H99NaO29S
245	frondoside A7-1	Saponin	C59H90NaO35S3
246	frondoside A7-2	Saponin	C59H91Na3O34S3
247	frondoside A7-3	Saponin	C59H95Na3O34S3
248	frondoside A7-4	Saponin	C59H95Na3O34S3
249	frondoside B	Saponin	C59H92Na2O31S2
250	frondoside C	Saponin	C61H97Na3O35S3
251	frondoside C desulphated	Saponin	C61H100O26
252	frondoside D	Saponin	C60H95NaO30S
253	frondoside F	Saponin	C61H95Na3O37S3
254	fuscocineroside A	Saponin	C56H87NaO28S
255	fuscocineroside B	Saponin	C54H85NaO26S
256	fuscocineroside C	Saponin	C54H85NaO26S
257	gallic acid	Phenol	C7H6O5
258	ginkgolic acid	Phenol	C22H34O3
259	glutamate	Amino acid	C5H8NO4
260	glycerol	Others	C3H8O3
261	glycerol monopalmitate	Ester	C19H38O4
262	glyceryl arachidate	Ester	C23H46O4
263	glycine	Amino acid	C2H5NO2
264	gomisin M2	Others	C22H26O6
265	griseaside A	Saponin	C60H96O28
266	heneicosanoic acid	Fatty acid	C21H42O2
267	heptadecanoic acid	Fatty acid	C17H34O2
268	heptadecenoic acid	Fatty acid	C17H32O2
269	heronamide A	Others	C29H39NO4
270	hillaside A	Saponin	C35H52O8
271	hillaside B	Saponin	C37H58O12
272	hillaside C	Saponin	C40H63NaO17S
273	histidine	Amino acid	C6H9N3O2
274	holothurin A	Saponin	C54H85NaO27S
275	holothurin A1	Saponin	C54H87NaO27S
276	holothurin A2	Saponin	C54H87NaO26S
277	holothurin A3	Saponin	C54H85NaO28S
278	holothurin A4	Saponin	C54H87NaO27S
279	holothurin A5	Saponin	C54H85NaO28S
280	holothurin B	Saponin	C41H63NaO17S
281	holothurin B1	Saponin	C41H65NaO16S
282	holothurin B2	Saponin	C41H65NaO17S
283	holothurin B3	Saponin	C41H63NaO16S
284	holothurin B4	Saponin	C41H63NaO17S
285	holothurin D	Saponin	C54H85NaO28S
286	holothurin E	Saponin	C53H83NaO27S
287	holothurinB	Saponin	C41H63NaO17S
288	holothurinoside A	Saponin	C60H96O29
289	holothurinoside A1	Saponin	C61H100O29
290	holothurinoside B	Saponin	C62H98O30
291	holothurinoside C	Saponin	C54H86O23
292	holothurinoside C1	Saponin	C55H90O23
293	holothurinoside D	Saponin	C41H64O13
294	holothurinoside E	Saponin	C60H96O28
295	holothurinoside E1	Saponin	C60H100O28
296	holothurinoside F	Saponin	C66H106O32
297	holothurinoside H1	Saponin	C67H108O33
298	holothurinoside I	Saponin	C67H108O34
299	holothurinoside I1	Saponin	C67H108O34
300	holothurinoside J1	Saponin	C55H90O25
301	holothurinoside k1	Saponin	C67H108O35
302	holothurinoside M	Saponin	C61H98O28
303	holothurinoside X	Saponin	C53H84O24
304	holothurinoside Y	Saponin	C54H88O23
305	holothurinoside Z	Saponin	C54H88O24
306	holotoxin A	Saponin	C67H106O32
307	holotoxin A1	Saponin	C65H102O31
308	holotoxin B	Saponin	C66H104O32
309	holotoxin B1	Saponin	C65H102O31
310	holotoxin D	Saponin	C66H104O32
311	holotoxin D1	Saponin	C65H100O32
312	holotoxin E	Saponin	C65H102O31
313	holotoxin E1	Saponin	C59H92O26
314	holotoxin E2	Saponin	C65H102O32
315	holotoxin F	Saponin	C59H96O25
316	holotoxin G	Saponin	C65H102O32
317	holotoxin S1	Saponin	C53H84O22
318	holotoxin S2	Saponin	C53H84O23
319	holotoxin S3	Saponin	C59H94O27
320	holotoxin S4	Saponin	C65H102O32
321	homovanillic acid	Phenol	C9H10O4
322	impatienside A	Saponin	C67H108O32
323	impatienside B	Saponin	C60H96O27
324	intercedenside A	Saponin	C55H83NaO25S
325	intercedenside B	Saponin	C55H84Na2O28S2
326	Intercedenside C	Saponin	C55H83NaO27S
327	intercedenside D	Saponin	C55H83NaO27S
328	intercedenside E	Saponin	C54H81NaO26S
329	intercedenside F	Saponin	C55H85NaO27S
330	intercedenside G	Saponin	C54H81NaO25S
331	intercedenside H	Saponin	C55H83NaO26S
332	intercedenside I	Saponin	C55H85NaO26S
333	ircinolin A	Others	C21H34O6
334	isoferulic acid	Phenol	C10H10O4
335	isoFrondoside C	Saponin	C61H97Na3O35S3
336	D-isoleucine	Amino acid	C6H13NO2
337	kuriloside A	Saponin	C56H89NaO30S
338	kuriloside A1	Saponin	C58H93NaO31S
339	kuriloside A2	Saponin	C54H85NaO28S
340	kuriloside A3	Saponin	C54H87NaO29S
341	kuriloside C	Saponin	C50H79NaO25S
342	kuriloside C1	Saponin	C52H83NaO26S
343	kuriloside D	Saponin	C66H105NaO35S
344	kuriloside D1	Saponin	C66H107NaO36S
345	kuriloside E	Saponin	C54H87NaO29S
346	kuriloside F	Saponin	C60H97NaO34S
347	kuriloside G	Saponin	C61H98Na2O37S2
348	kuriloside H	Saponin	C64H101Na3O42S3
349	kuriloside I	Saponin	C54H87Na3O35S3
350	kuriloside I1	Saponin	C58H91Na3O37S3
351	kuriloside J	Saponin	C56H90Na2O33S2
352	kuriloside K1	Saponin	C54H90Na2O32S2
353	L-arginine	Amino acid	C6H14N4O2
354	lauric acid	Fatty acid	C12H24O2
355	leachianol F	Others	C28H24O7
356	lefevreioside A1	Saponin	C55H88O22
357	lefevreioside A2	Saponin	C55H87NaO25S
358	lefevreioside B	Saponin	C55H85NaO25S
359	lefevreioside C	Saponin	C55H85NaO25S
360	lefevreioside D	Saponin	C55H85NaO25S
361	lessonioside A	Saponin	C68H110O34
362	lessonioside B	Saponin	C68H110O34
363	lessonioside C	Saponin	C66H100O35
364	lessonioside D	Saponin	C68H110O34
365	lessonioside E	Saponin	C66H100O35
366	lessonioside F	Saponin	C66H100O35
367	lessonioside G	Saponin	C66H100O35
368	lessonioside H	Saponin	C70H112O35
369	lessonioside I	Saponin	C69H110O36
370	lessonioside J	Saponin	C69H110O36
371	leucine	Amino acid	C6H13NO2
372	leucospilotaside A	Saponin	C41H63NaO18S
373	leucospilotaside B	Saponin	C41H65NaO17S
374	leucospilotaside C	Saponin	C35H53NaO13S
375	L-glutaminic acid	Amino acid	C5H9NO4
376	lignoceric acid	Fatty acid	C24H48O2
377	linoleic acid	Fatty acid	C18H32O2
378	liouvilloside A	Saponin	C56H85Na3O32S3
379	liouvilloside A1	Saponin	C54H82Na2O28S2
380	liouvilloside A2	Saponin	C54H82Na2O27S2
381	liouvilloside A3	Saponin	C56H86Na2O28S2
382	liouvilloside A4	Saponin	C54H82Na2O27S2
383	liouvilloside A5	Saponin	C56H86Na2O29S2
384	liouvilloside B	Saponin	C56H87Na3O32S3
385	liouvilloside B1	Saponin	C54H81Na3O31S3
386	liouvilloside B2	Saponin	C56H85Na3O32S3
387	L-isoleucine	Amino acid	C6H13NO2
388	L-methionine	Amino acid	C5H11NO2S
389	L-palmitoylcarnitine	Others	C23H45NO4
390	L-phenylalanine	Amino acid	C9H11NO2
391	L-tryptophan	Amino acid	C11H12N2O2
392	L-tyrosine	Amino acid	C9H11NO3
393	luidiacerebroside A	Others	C41H81NO10
394	lutein	Carotenoid	C40H56O2
395	L-valine	Amino acid	C5H11NO2
396	lysine	Amino acid	C6H14N2O2
397	marmoratoside A	Saponin	C67H108O32
398	marmoratoside B	Saponin	C67H108O33
399	marmoroside C	Saponin	C56H87NaO29S
400	marmoroside G	Saponin	C67H108O34
401	marmoroside K	Saponin	C62H98O30
402	mollisoside A	Saponin	C54H83NaO25S
403	mollisoside B1	Saponin	C53H81NaO25S
404	mollisoside B2	Saponin	C53H81NaO25S
405	myristic acid	Fatty acid	C14H28O2
406	N-(1''-Amino-3''-hexadecene)-2'-deoxyuridine	Others	C25H43N3O5
407	N-(2''-Amino -1'',3''dihydroxy-4''-nonadecene)-thymidine	Others	C29H51N3O7
408	N-(2''Amino-1'',3''-dihyd roxy-4'',8''-heptadecadiene)-dihydroribothymidine	Others	C27H47N3O8
409	N-(2''-Amino-1'',3''-dihydroxy-4'',8''-heptadecadiene)-ribothymidine	Others	C27H45N3O8
410	N-(2''-Amino-1'',3''dihydroxy-4'',8''-octadecadiene)-dihydroribothymidine	Others	C28H49N3O8
411	N-(2''-Amino-1'',3''-dihydroxy-4''-eicosene)-dihydroribothymidine	Others	C29H51N3O8
412	N-(2''-Amino-1'',3''-dihydroxy-4''-eicosene)-thymidine	Others	C29H49N3O8
413	N-(2''-Amino-1'',3''-dihydroxy-octodecane)-thymidine	Others	C28H51N3O7
414	N-(2''-Amino-1''-hydroxy-4''-hexadecene)-2'-deoxyuridine	Others	C25H43N3O6
415	N-(sec-butyl)-2-phenylacetamide	Others	C12H17NO
416	neothyonidioside	Saponin	C53H81NaO24S
417	neothyonidioside C	Saponin	C56H86Na2O28S2
418	neothyoside B	Saponin	C43H67NaO17S
419	neothyoside C	Saponin	C54H85NaO25S
420	nervonic acid	Fatty acid	C24H46O2
421	N-lactoyl-phenylalanine	Others	C12H15NO4
422	nobiliside A	Saponin	C35H50O8
423	nobiliside B	Saponin	C41H63NaO17S
424	nobiliside C	Saponin	C37H56O12
425	nobiliside D	Saponin	C40H63NaO17S
426	nonadecanoic acid	Fatty acid	C19H38O2
427	n-tridecanoic acid	Fatty acid	C13H26O2
428	octadecadienoic acid	Fatty acid	C18H32O2
429	octanoic acid	Fatty acid	C8H16O2
430	octyl sulfate	Ester	C8H17O4S
431	okhotoside A0-1	Saponin	C60H93NaO30S
432	okhotoside A1-1	Saponin	C55H85NaO26S
433	okhotoside A2-1	Saponin	C61H95NaO31S
434	okhotoside B1	Saponin	C56H87NaO27S
435	okhotoside B2	Saponin	C56H86Na2O30S2
436	okhotoside B3	Saponin	C56H86Na2O30S2
437	oleic acid	Fatty acid	C18H34O2
438	palmitic acid	Fatty acid	C16H32O2
439	palmitoleic acid	Fatty acid	C16H30O2
440	parvimoside A	Saponin	C66H106O32
441	parvimoside B	Saponin	C65H104O31
442	patagonicoside A	Saponin	C54H86Na2O29S2
443	patagonicoside B	Saponin	C53H83NaO25S
444	patagonicoside C	Saponin	C54H86Na2O29S2
445	p-Coumaric acid	Phenol	C9H8O3
446	pentactaside B	Saponin	C55H84Na2O28S2
447	pentactaside C	Saponin	C55H84Na2O28S2
448	pentactaside I	Saponin	C48H73NaO20S
449	pentactaside II	Saponin	C48H73NaO20S
450	pentactaside III	Saponin	C43H65NaO16S
451	pentadecanoic acid	Fatty acid	C20H40O2
452	pervicoside A	Saponin	C56H89NaO27S
453	pervicoside B	Saponin	C54H85NaO25S
454	pervicoside C	Saponin	C54H87NaO25S
455	pervicoside D	Saponin	C62H100O29
456	D-phenylalanine	Amino acid	C9H11NO2
457	philinopside A	Saponin	C55H85NaO25S
458	philinopside B	Saponin	C55H84Na2O28S2
459	philinopside C	Saponin	C48H73NaO20S
460	philinopside D	Saponin	C43H65NaO16S
461	philinopside E	Saponin	C53H81NaO24S
462	philinopside F	Saponin	C55H85NaO26S
463	phoenicoxanthin	Carotenoid	C40H52O3
464	p-hydroxybenzaldehyde	Others	C7H6O2
465	p-hydroxybenzoic acid	Others	C7H6O3
466	proline	Amino acid	C5H9NO2
467	prostaglandin D2	Others	C20H32O5
468	protocatechuic acid	Phenol	C7H6O4
469	pseudocnoside A	Saponin	C54H84Na2O28S2
470	pseudostichoposide A	Saponin	C53H83NaO24S
471	pseudostichoposide B	Saponin	C53H82Na2O27S2
472	psolusoside A	Saponin	C54H82Na2O28S2
473	psolusoside B	Saponin	C56H87NaO28S
474	psolusoside B1	Saponin	C55H82Na2O31S2
475	psolusoside B2	Saponin	C55H82Na2O31S2
476	psolusoside C1	Saponin	C66H104O32
477	psolusoside C2	Saponin	C66H102O32
478	psolusoside C3	Saponin	C66H104O32
479	psolusoside D1	Saponin	C67H106O32
480	psolusoside D2	Saponin	C67H104O33
481	psolusoside D3	Saponin	C67H106O34
482	psolusoside D4	Saponin	C67H106O33
483	psolusoside D5	Saponin	C67H106O33
484	psolusoside F	Saponin	C54H83NaO25S
485	psolusoside G	Saponin	C54H82Na2O29S2
486	psolusoside H	Saponin	C47H71NaO21S
487	psolusoside H1	Saponin	C47H73NaO20S
488	psolusoside I	Saponin	C54H82Na2O29S2
489	psolusoside J	Saponin	C53H79Na3O32S3
490	psolusoside K	Saponin	C53H79Na3O32S3
491	psolusoside L	Saponin	C60H91Na3O36S3
492	psolusoside M	Saponin	C60H91Na3O36S3
493	psolusoside N	Saponin	C60H91Na3O37S3
494	psolusoside O	Saponin	C60H91Na3O37S3
495	psolusoside P	Saponin	C60H90Na4O39S4
496	psolusoside Q	Saponin	C60H90Na4O40S4
497	pyrogallol	Phenol	C6H6O3
498	quercetin	Others	C15H10O7
499	rutin	Others	C27H30O16
500	scabraside A	Saponin	C54H85NaO26S
501	scabraside B	Saponin	C54H85NaO27S
502	scopoletin	Ester	C10H8O4
503	serine	Amino acid	C3H7NO3
504	sinapinic acid	Phenol	C11H12O5
505	stachybotrin D	Others	C26H35NO5
506	stearic acid	Fatty acid	C18H36O2
507	stichloroside A1	Saponin	C68H110O33
508	stichloroside A2	Saponin	C68H108O33
509	stichloroside B1	Saponin	C68H110O33
510	stichloroside B2	Saponin	C68H108O33
511	stichloroside C1	Saponin	C68H110O32
512	stichloroside C2	Saponin	C68H108O32
513	stichloroside F	Saponin	C47H76O17
514	stichoposide A	Saponin	C43H68O13
515	stichoposide B	Saponin	C43H68O14
516	stichoposide C	Saponin	C68H110O32
517	stichoposide D	Saponin	C68H110O32
518	stichoposide E	Saponin	C68H110O33
519	stichorrenoside A	Saponin	C41H64O13
520	stichorrenoside B	Saponin	C41H63NaO16S
521	stichorrenoside C	Saponin	C43H66O14
522	stichorrenoside D	Saponin	C42H64O13
523	stichorrenoside E	Saponin	C55H86O23
524	synallactoside A1	Saponin	C55H86O22
525	synallactoside A2	Saponin	C66H104O30
526	synallactoside B1	Saponin	C67H106O31
527	synallactoside B2	Saponin	C60H94O26
528	synallactoside C	Saponin	C61H96O27
529	synaptoside A	Saponin	C60H93NaO31S
530	synaptoside A1	Saponin	C60H91NaO32S
531	syringic acid	Phenol	C9H10O5
532	taurine	Others	C2H7NO3S
533	tetradecenoic acid	Fatty acid	C14H26O2
534	thelenotoside A	Saponin	C55H88O22
535	thelenotoside B	Saponin	C55H88O23
536	threonine	Amino acid	C4H9NO3
537	thymidine	Others	C10H14N2O5
538	thymine	Others	C5H6N2O2
539	thyonoside A	Saponin	C55H84Na2O28S2
540	thyonoside B	Saponin	C54H83NaO24S
541	tricosanoic acid	Fatty acid	C23H46O2
542	trigonelline	Others	C7H7NO2
543	tryptamine	Others	C10H12N2
544	D-tryptophan	Amino acid	C11H12N2O2
545	typicoside A1	Saponin	C55H83NaO25S
546	typicoside A2	Saponin	C55H85NaO25S
547	typicoside B1	Saponin	C56H87NaO26S
548	typicoside C1	Saponin	C54H84Na2O28S2
549	typicoside C2	Saponin	C56H86Na2O29S2
550	tyramine	Others	C8H11NO
551	D-tyrosine	Amino acid	C9H11NO3
552	uracil	Others	C4H4N2O2
553	uridine	Others	C9H12N2O6
554	D-valine	Amino acid	C5H11NO2
555	vanillic acid	Phenol	C8H8O4
556	variegatuside A	Saponin	C53H86O22
557	variegatuside B	Saponin	C53H86O22
558	variegatuside C	Saponin	C53H84O22
559	variegatuside D	Saponin	C59H96O27
560	variegatuside E	Saponin	C66H108O32
561	variegatuside F	Saponin	C67H106O33
562	variegatuside G	Saponin	C67H108O33
563	variegatuside H	Saponin	C69H110O34
564	variegatuside I	Saponin	C67H108O32
565	violaceuside A	Saponin	C55H85NaO25S
566	violaceuside I	Saponin	C53H81NaO25S
567	violaceuside II	Saponin	C53H80Na2O27S2
568	violaceuside III	Saponin	C53H80Na2O27S2
569	violaceusoside C	Saponin	C53H81NaO24S
570	violaceusoside D	Saponin	C56H86Na2O29S2
571	violaceusoside E	Saponin	C53H80Na2O27S2
572	violaceusoside G	Saponin	C55H83Na3O31S3
573	β-carboline	Others	C11H8N2
