# Supplementary material for: Chemical Profiling and Mechanistic Insights into Stichopodidae Viscus Extract for Ulcerative Colitis via UPLC-IMS-Q-TOF-HDMSE and Network Pharmacology
Source: Pharmaceuticals (Basel). 2026 Mar 12;19(3):470. doi: 10.3390/ph19030470 (PMC13029050; doi:10.3390/ph19030470)
Supplement: Supplementary file 1 [file pharmaceuticals-19-00470-s001.zip › pharmaceuticals-4171354-supplementary/Table S2. Annotated Constituents in SVE Based on UNIFI Analysis.xlsx]

## Sheet: sheet1
Table S2. Annotated Constituents in SVE Based on UNIFI Analysis
Peak number	Component name	Category	Formula	Adducts	Observed m/z	Mass error (ppm)	Observed RT (min)	Practical RT (min)	Observed CCS (Å²)	Practical CCS (Å²)	Fragment Ions	Identification Level
1	glycerol monopalmitate	Ester	C19H38O4	+Na	353.266	-0.9	0.65	-	203.67	-	-	Level 4
2	L-arginine	Amino acid	C6H14N4O2	+H	175.118	-3.2	1.17	1.16*	138.56	135.73*	-	Level 1
3	taurine	Others	C2H7NO3S	-H	124.007	1.2	1.18	-	112.17	-	-	Level 4
4	L-glutaminic acid	Amino acid	C5H9NO4	-H	146.046	-2	1.23	-	118.41	-	-	Level 4
5	deoxycarnitine	Others	C7H15NO2	+H	146.117	-1.3	1.3	-	131.22	-	102.055	Level 3
6	oleic acid	Fatty acid	C18H34O2	+Na	305.247	4.9	1.6	-	189	186.57a	-	Level 2
7	D-valine	Amino acid	C5H11NO2	+H	118.086	-1.2	1.64	1.62*	118.39	116.78*	-	Level 1
8	quercetin	Others	C15H10O7	+HCOO	347.041	-1.1	2.44	-	175.86	-	288.0719, 108.0208	Level 3
9	L-isoleucine	Amino acid	C6H13NO2	-H	130.087	-2.4	3.16	3.15*	122.72	121.73*	-	Level 1
10	L-methionine	Amino acid	C5H11NO2S	+HCOO	194.049	-0.4	3.67	-	144.69	-	-	Level 4
11	uridine	Others	C9H12N2O6	-H	243.062	-0.1	3.68	-	149.94	-	122.0261, 110.0253	Level 3
12	adenine	Others	C5H5N5	-H	134.047	1.2	3.81	-	114.59	-	107.036	Level 3
13	D-tyrosine	Amino acid	C9H11NO3	-H	180.067	0	4.29	-	145.62	-	-	Level 4
14	adenosine	Others	C10H13N5O4	+H	268.104	-0.5	6.09	-	156	-	-	Level 4
15	D-phenylalanine	Amino acid	C9H11NO2	-H	164.071	-3.4	6.36	6.45*	135.77	136.51*	147.045	Level 1
16	L-phenylalanine	Amino acid	C9H11NO2	-H	164.072	1	6.77	-	140.27	-	-	Level 4
17	botryolide B	Ester	C10H14O4	+HCOO	243.087	-0.2	7.78	-	149.46	-	181.0906, 109.0408	Level 3
18	L-tryptophan	Amino acid	C11H12N2O2	-H	203.083	-0.2	7.88	7.81*	145.22	145.62*	142.0655, 116.0502	Level 1
19	catechin	Phenol	C15H14O6	+Na	313.069	2.8	8.83	-	176.32	-	-	Level 4
20	isoferulic acid	Phenol	C10H10O4	+HCOO	239.057	2.4	9.19	-	145.72	-	-	Level 4
21	cladoloside O	Saponin	C64H102O30	+HCOO	1395.64	-3.5	9.33	-	389.9	-	733.353	Level 3
22	β-carboline	Others	C11H8N2	+H	169.076	-3.2	9.75	-	135.37	-	-	Level 4
23	stichorrenoside C	Saponin	C43H66O14	-H	805.438	-0.5	10.57	-	298.4	-	-	Level 4
24	octanoic acid	Fatty acid	C8H16O2	+HCOO	189.113	0.5	10.61	-	149.16	-	-	Level 4
25	cousteside A	Saponin	C67H108O33	+HCOO	1485.68	0	10.79	-	395.57	-	1298.6188, 793.2218	Level 3
26	cousteside C	Saponin	C60H96O29	+H	1281.61	-2.5	10.93	-	295.8	-	888.4181, 860.4344	Level 3
27	stichorrenoside D	Saponin	C42H64O13	-H	775.424	-3.9	11	-	296.47	-	-	Level 4
28	stachybotrin D	Others	C26H35NO5	+H, +Na	464.24	-4.2	11.09	-	218.15	-	250.046	Level 3
29	cucumarioside A1	Saponin	C55H86O22	-H	1097.55	-1.3	11.29	-	363.5	-	826.4664, 285.0571, 253.1096	Level 3
30	variegatuside G	Saponin	C67H108O33	+HCOO	1485.68	0.6	11.6	-	318.81	-	1224.5597, 1030.3823, 521.1508, 272.0965	Level 3
31	pervicoside D	Saponin	C62H100O29	+H	1309.64	0.8	11.79	-	379.49	-	1233.58	Level 3
32	holothurinoside E1	Saponin	C61H100O28	+Na	1303.63	2.3	11.88	-	302.74	-	858.4295, 841.4761	Level 3
33	arguside A	Saponin	C56H88O24	+H	1145.57	-3.1	11.97	-	352.57	-	1047.57	Level 3
34	cladoloside A	Saponin	C53H82O21	+Na	1077.52	0.6	12.35	-	250.24	-	1010.5091, 907.4550, 893.4536, 594.3381	Level 3
35	scabraside A	Saponin	C54H85NaO26S	-	1204.5	4.9	12.68	-	378.54	-	972.4382, 905.3104, 673.2351, 441.1602	Level 3
36	cladoloside A1	Saponin	C57H90O24	+HCOO	1203.58	-2.9	12.69	-	388.58	-	1034.4858, 1014.4762, 465.1604, 441.1602	Level 3
37	cucumarioside A13	Saponin	C55H84O23	+HCOO	1157.54	-3	12.88	-	367.35	-	-	Level 4
38	intercedenside E	Saponin	C54H81NaO26S	-	1200.47	1.9	13.02	-	376.72	-	747.2329, 639.2856, 383.2106	Level 3
39	crassocolide I	Others	C22H32O6	+H, +Na	393.227	-1.4	13.23	-	202.07	-	375.2166, 331.1904, 241.0835, 215.0678	Level 3
40	apostichoposide C	Saponin	C54H84O24	-H	1115.53	1.7	13.39	-	376.17	-	1104.5454, 890.4711, 879.5053, 727.2790	Level 3
41	holothurinoside A1	Saponin	C61H100O29	-H	1295.63	-2.3	13.82	-	394.04	-	1030.4654, 814.4202, 481.1914, 469.1918	Level 3
42	cucumarioside C1	Saponin	C60H92O26	+H	1229.6	1.5	14.45	-	411.89	-	-	Level 4
43	psolusoside C3	Saponin	C66H104O32	-H	1407.65	4.3	14.71	-	436.97	-	-	Level 4
44	apostichoposide A	Saponin	C60H94O29	-H	1277.58	2.2	14.89	-	407.97	-	1231.5787, 1189.6036, 760.4429, 533.2234	Level 3
45	cladoloside A6	Saponin	C58H90O25	+HCOO	1231.58	3.7	14.89	-	414.78	-	806.4280, 784.4432, 521.2230, 334.0950	Level 3
46	holotoxin B1	Saponin	C65H102O31	-H	1377.64	3.7	14.9	-	415.62	-	1231.5787, 784.4432, 521.2230	Level 3
47	cucumarioside A2	Saponin	C57H88O24	+HCOO	1201.56	-0.2	14.93	-	386.41	-	665.3383, 411.2425, 383.2317	Level 3
48	cladoloside A2	Saponin	C57H88O24	+HCOO	1201.57	2.9	15.06	-	403.14	-	769.3272, 509.2232, 497.2235, 322.0949	Level 3
49	holotoxin A1	Saponin	C65H102O31	-H	1377.63	4	15.1	-	438.16	-	641.3417, 411.2426	Level 3
50	cousteside J	Saponin	C60H98O27	-H	1249.62	0.4	15.24	-	402.37	-	1215.5839, 710.4234, 544.2683	Level 3
51	cladoloside B	Saponin	C59H92O26	+Na	1239.58	2.6	15.27	-	406.37	-	-	Level 4
52	heronamide A	Others	C29H39NO4	+H, +Na	466.294	-2.9	15.7	-	230.79	-	448.2833, 135.1169	Level 3
53	dimethylcrocetin	Others	C22H28O4	+H	357.205	-3.5	15.74	-	189.64	-	339.193	Level 3
54	7(Z)-octadecenoic acid	Fatty acid	C18H34O2	+HCOO	327.253	-2.4	16.46	-	192.05	-	285.2444, 235.1351, 195.1032, 135.0824	Level 3
55	cladoloside A4	Saponin	C53H82O21	-H, +HCOO	1053.53	1.7	16.54	-	354.46	-	692.4121, 482.22875, 418.2634	Level 3
56	cucumarioside A12	Saponin	C54H84O23	-H	1099.54	4.2	16.54	-	361.2	-	-	Level 4
57	nobiliside A	Saponin	C35H50O8	+HCOO	643.35	1.3	16.54	-	264.92	-	541.2882, 523.3137, 481.2534	Level 3
58	tetradecenoic acid	Fatty acid	C14H26O2	+HCOO	271.192	1.4	17.13	-	169.09	-	209.191	Level 3
59	griseaside A	Saponin	C60H96O28	-H	1263.6	1.6	17.14	-	391.17	-	722.4254, 570.2836, 486.2634, 265.1481	Level 3
60	cauloside D	Saponin	C53H86O22	-H	1073.56	3.2	18.9	-	357.7	-	-	Level 4
61	cucumarioside A8	Saponin	C55H90O22	-H	1101.58	-1.1	19.32	-	363.14	-	1083.5741, 1069.5571, 528.3096, 462.2899	Level 3
62	1-oleoyl-sn-glycero-3-phosphocholine	Others	C26H52NO7P	+HCOO	566.346	-0.7	19.39	19.40*	245.37	242.69*	435.2521, 307.2632, 242.0798, 224.0691	Level 1
63	astaxanthin	Others	C40H52O4	+H, +Na	597.396	4	19.86	-	268.54	-	582.3767, 184.0731	Level 3
64	L-palmitoylcarnitine	Others	C23H45NO4	+H	400.342	0.5	19.97	-	222.44	-	341.268	Level 3
65	ginkgolic acid	Phenol	C22H34O3	-H	345.243	-2.1	20.24	-	198.73	-	-	Level 4
66	palmitic acid	Fatty acid	C16H32O2	+HCOO	301.238	-1.6	20.83	-	191.77	187.41a	-	Level 2
67	1-(9Z-eicosenoyl)-sn-glycero-3-phosphocholine	Others	C28H56NO7P	+HCOO	594.377	-1	21.14	-	269.9	-	534.3570, 349.2050, 309.2799, 224.0696, 168.0441	Level 3
68	heptadecanoic acid	Fatty acid	C17H34O2	+HCOO, -H	315.254	-0.5	21.98	-	195.48	-	269.2488, 239.2381	Level 3
69	eicosapentaenoic acid	Fatty acid	C20H30O2	-H	301.217	-0.9	22.19	-	187.78	-	257.228	Level 3
70	docosahexaenoic acid	Fatty acid	C22H32O2	-H	327.233	-0.8	22.95	-	195.53	199.39a	229.1941, 127.0770	Level 2
71	palmitoleic acid	Fatty acid	C16H30O2	-H	253.218	1	23.06	-	172.06	171.00a	-	Level 2
72	linoleic acid	Fatty acid	C18H32O2	+HCOO	325.238	-1.4	23.17	-	196.8	190.81a	-	Level 2
73	eicosanoic acid	Fatty acid	C20H40O2	-H	311.295	-0.5	23.19	-	192.87	-	-	Level 4
74	arachidonic acid	Fatty acid	C20H32O2	-H	303.233	-0.9	23.26	-	188.04	185.47a	259.244	Level 2
75	nonadecanoic acid	Fatty acid	C19H38O2	+HCOO	343.285	-1.8	23.42	-	202.67	-	279.27	Level 3
76	eicosadienoic acid	Fatty acid	C20H36O2	-H	307.264	-2.2	25.34	-	188.55	-	-	Level 4
77	luidiacerebroside A	Others	C41H81NO10	+Na	770.576	1.4	25.35	-	312.51	-	752.5694, 341.3049	Level 3
78	eicosenoic acid	Fatty acid	C20H38O2	-H	309.28	-0.2	26.5	-	191.96	-	-	Level 4
* identified by comparison with reference standards.
aCCS values were obtained from the LIPID MAPS ion mobility/CCS database.
