# Supplementary material for: Chemical Profiling and Mechanistic Insights into Stichopodidae Viscus Extract for Ulcerative Colitis via UPLC-IMS-Q-TOF-HDMSE and Network Pharmacology
Source: Pharmaceuticals (Basel). 2026 Mar 12;19(3):470. doi: 10.3390/ph19030470 (PMC13029050; doi:10.3390/ph19030470)
Supplement: Supplementary file 1 [file pharmaceuticals-19-00470-s001.zip › pharmaceuticals-4171354-supplementary/Table S3. Annotated SVE-Related Constituents Detected in Serum Samples.xlsx]

## Sheet: Sheet1
Table S3. Annotated SVE-Related Constituents Detected in Serum Samples
Number	Component name	Category	Formula	Adducts	Observed m/z	Mass error (ppm)	Observed RT (min)	Practical RT (min)	Observed CCS (Å²)	Practical CCS (Å²)	Fragment Ions	Identification Level
1	L-arginine	Amino acid	C6H14N4O2	+H	175.118	-3.4	1.2	1.16*	139.2	135.73*	-	Level 1
2	deoxycarnitine	Others	C7H15NO2	+H	146.117	-1.7	1.31	-	129.38	-	-	Level 4
3	neothyonidioside	Saponin	C53H81NaO24S	+HCOO	1201.47	-0.1	1.33	-	241.08	-	633.1249, 363.1007, 336.0817	Level 3
4	oleic acid	Fatty acid	C18H34O2	+Na	305.246	4.6	1.58	-	188.95	186.57a	109.101	Level 2
5	L-isoleucine	Amino acid	C6H13NO2	-H	130.087	-1.2	3.1	3.15*	126.62	121.73*	-	Level 1
6	psolusoside G	Saponin	C54H82Na2O29S2	+HCOO	1349.42	3.6	8.16	-	369.05	-	1129.3515, 881.2986, 677.2080, 429.1547	Level 3
7	caffeic acid	Phenol	C9H8O4	-H	179.035	-0.7	8.93	-	134.22	-	-	Level 4
8	isoferulic acid	Phenol	C10H10O4	-H	193.05	-1.3	9.03	-	139.94	-	134.037	Level 3
9	kuriloside H	Saponin	C64H101Na3O42S3	-H	1705.46	3.4	9.14	-	321.7	-	1477.4158, 1028.3903	Level 3
10	fallaxoside B1	Saponin	C59H90Na2O33S2	-H	1435.46	1.7	9.17	-	379.96	-	-	Level 4
11	frondoside A7-1	Saponin	C59H90NaO35S3	+HCOO	1522.42	-3.7	9.26	-	301.55	-	1318.4296, 921.4092	Level 3
12	arguside F	Saponin	C62H98O29	-H	1305.61	-1	11.52	-	384.25	-	-	Level 4
13	intercedenside A	Saponin	C55H83NaO25S	-	1198.48	-4.6	11.85	-	360.09	-	1106.4905, 1051.5575, 818.4402	Level 3
14	myristic acid	Fatty acid	C14H28O2	+Na	251.199	3	13.02	-	155.44	158.09a	-	Level 2
15	crassocolide I	Others	C22H32O6	+H	393.227	-0.3	13.67	-	204.23	-	375.2152, 343.1904, 208.1094, 177.0910	Level 3
16	gomisin M2	Others	C22H26O6	+H	387.18	1.2	14.7	-	195.66	-	369.168	Level 3
17	cladoloside H1	Saponin	C70H112O33	+H	1481.71	-3.2	14.8	-	304.54	-	1254.6	Level 3
18	stichloroside F	Saponin	C47H76O17	-H	911.5	-0.9	14.82	-	331.64	-	-	Level 4
19	ircinolin A	Others	C21H34O6	-H	381.229	2.7	15.13	-	203.3	-	363.218	Level 3
20	dimethylcrocetin	Others	C22H28O4	+H	357.205	-1.9	15.4	-	191.83	-	339.195	Level 3
21	prostaglandin D2	Others	C20H32O5	+Na	375.215	1.2	16.4	-	192.39	-	291.1955, 235.0941, 151.1118, 123.1183	Level 3
22	holothurin A2	Saponin	C54H88NaO26S	+HCOO	1251.51	-2	17.04	-	384.7	-	723.3068, 638.3305, 518.2886, 283.1520	Level 3
23	variegatuside D	Saponin	C59H96O27	+HCOO	1281.61	0.3	17.07	-	388.01	-	766.2848, 674.2897	Level 3
24	variegatuside C	Saponin	C53H84O22	+HCOO	1117.54	-0.8	17.14	-	366.41	-	603.3043, 526.2935	Level 3
25	holotoxin S4	Saponin	C65H102O32	+Na	1417.63	4.9	17.44	-	401.32	-	710.3270, 670.3342, 652.3239	Level 3
26	crassumolide A	Others	C20H28O3	+Na	339.195	4.8	17.88	-	187.8	-	-	Level 4
27	liouvilloside A	Saponin	C56H85Na3O32S3	+H	1435.39	-0.4	18.36	-	341.06	-	1392.9402, 372.3114	Level 3
28	apostichoposide A1	Saponin	C54H86O23	+Na	1125.54	-4.8	19.48	-	354.4	-	424.342	Level 3
29	1-oleoyl-sn-glycero-3-phosphocholine	Others	C26H52NO7P	-H	520.341	-0.1	19.75	19.40*	241.18	242.69*	307.2641, 295.2636, 242.0796, 224.0690	Level 1
30	cladoloside A5	Saponin	C53H82O22	-H	1069.53	3.4	20.02	-	363.91	-	1053.5301, 727.3389, 642.3619, 531.1647	Level 3
31	1-(9Z-Eicosenoyl)-sn-glycero-3-phosphocholine	Others	C28H56NO7P	+HCOO	594.38	4.7	21.87	-	268.26	-	534.3564, 518.3603, 323.2948, 171.1025	Level 3
32	fallaxoside C2	Saponin	C53H82Na2O31S2	+HCOO	1369.4	-3.3	28.77	-	394.46	-	-	Level 4
33	bivittoside C	Saponin	C67H110O31	+Na	1433.7	3.4	28.95	-	307.32	-	1294.61	Level 3
34	stichloroside B1	Saponin	C68H110O33	+Na	1477.69	2.5	28.97	-	323.72	-	1437.6974, 865.5300	Level 3
35	25-acetoxy bivittoside D	Saponin	C69H112O34	+H	1485.7	-4.4	28.99	-	302.16	-	1451.7103, 1039.5431	Level 3
* identified by comparison with reference standards.
aCCS values were obtained from the LIPID MAPS ion mobility/CCS database.
