# Supplementary material for: Chemical Profiling and Mechanistic Insights into Stichopodidae Viscus Extract for Ulcerative Colitis via UPLC-IMS-Q-TOF-HDMSE and Network Pharmacology
Source: Pharmaceuticals (Basel). 2026 Mar 12;19(3):470. doi: 10.3390/ph19030470 (PMC13029050; doi:10.3390/ph19030470)
Supplement: Supplementary file 1 [file pharmaceuticals-19-00470-s001.zip › pharmaceuticals-4171354-supplementary/Table S4. Annotated SVE-Related Constituents Detected in Colon Samples.xlsx]

## Sheet: Sheet1
Table S4. Annotated SVE-Related Constituents Detected in Colon Samples
Number	Component name	Category	Formula	Adducts	Observed m/z	Mass error (ppm)	Observed RT (min)	Practical RT (min)	Observed CCS (Å²)	Practical CCS (Å²)	Fragment Ions	Identification Level
1	uridine	Others	C9H12N2O6	-H	243.062	0.8	3.3	-	150.32	-	-	Level 4
2	L-methionine	Amino acid	C5H11NO2S	+HCOO	194.05	3.1	3.71	-	144.95	-	-	Level 4
3	kuriloside K1	Saponin	C56H90Na2O33S2	-H	1399.45	-4	8.14	-	403.57	-	-	Level 4
4	leucospilotaside C	Saponin	C35H53NaO13S	-	736.311	0.5	9.28	-	208.07	-	419.168	Level 3
5	marmoratoside A	Saponin	C67H108O32	-H	1423.67	-0.6	9.69	-	271.35	-	1206.5688, 1185.4997, 707.3411, 696.3708	Level 3
6	cinnamic acid	Phenol	C9H8O2	+H	149.06	0.5	10.42	-	128.57	-	-	Level 4
7	cladoloside M2	Saponin	C71H112O35	-H	1523.69	-3	11.25	-	322.96	-	1059.4132, 1015.4637	Level 3
8	colochiroside D	Saponin	C56H87NaO27S	-H	1245.49	-2.5	11.8	-	356.99	-	1177.5069, 667.2489, 514.2845	Level 3
9	desholothurin A	Saponin	C54H86O24	+HCOO	1163.55	2.5	11.8	-	346.21	-	599.2624, 517.2867	Level 3
10	intercedenside C	Saponin	C55H84NaO27S	-H	1230.47	-4.1	11.94	-	365.66	-	-	Level 4
11	cucumarioside B2	Saponin	C48H72O17	+Na	943.463	-3.7	12.57	-	248.33	-	591.3207, 415.2066	Level 3
12	thelenotoside B	Saponin	C55H88O23	+HCOO	1161.57	1	12.68	-	356.17	-	684.2548, 662.2735, 498.2898	Level 3
13	cucumarioside I3	Saponin	C60H92Na2O33S2	-H	1449.46	-4.2	12.77	-	376.59	-	1357.49	Level 3
14	cucumechinoside C	Saponin	C54H86O28S2	-H	1245.47	5	14.47	-	347.56	-	-	Level 4
15	heronamide A	Others	C29H39NO4	+H, +Na	466.293	-4.7	15.7	-	228.69	-	448.2847, 375.2169	Level 3
16	cladoloside F2	Saponin	C63H98O28	-H	1301.62	3.5	18	-	397.55	-	1243.6173, 729.2448, 707.2725	Level 3
17	frondoside A	Saponin	C60H95NaO29S	+HCOO	1379.56	2.4	18	-	408.74	-	843.2435, 836.2816	Level 3
18	lefevreioside D	Saponin	C55H85NaO25S	-H	1199.5	2.5	18.18	-	378.25	-	656.2444, 622.3085	Level 3
19	patagonicoside B	Saponin	C53H83NaO25S	-	1174.49	0.8	18.42	-	372.92	-	630.3871, 528.2716, 241.1823	Level 3
20	cucumarioside A4-2	Saponin	C58H89NaO29S	-	1304.51	1.4	19.58	-	395.58	-	751.239	Level 3
21	psolusoside B	Saponin	C56H88NaO28S	+HCOO	1308.51	2.5	20.5	-	390.16	-	1078.4970, 832.2670, 345.2428	Level 3
22	holothurin A4	Saponin	C54H87NaO27S	+HCOO	1267.51	3.9	20.53	-	387.47	-	832.2670, 625.3361, 345.2428, 319.2269	Level 3
23	kuriloside G	Saponin	C61H98Na2O37S2	-H	1531.5	5	22.65	-	393.63	-	408.2609, 380.1677	Level 3
24	lignoceric acid	Fatty acid	C24H48O2	-H	367.358	-1.6	24.15	-	211.99	214.86a	-	Level 2
* identified by comparison with reference standards.
aCCS values were obtained from the LIPID MAPS ion mobility/CCS database.
