# Supplementary material for: Chemical Profiling and Mechanistic Insights into Stichopodidae Viscus Extract for Ulcerative Colitis via UPLC-IMS-Q-TOF-HDMSE and Network Pharmacology
Source: Pharmaceuticals (Basel). 2026 Mar 12;19(3):470. doi: 10.3390/ph19030470 (PMC13029050; doi:10.3390/ph19030470)
Supplement: Supplementary file 1 [file pharmaceuticals-19-00470-s001.zip › pharmaceuticals-4171354-supplementary/Table S5. Important Genes in Protein-Protein Interaction Network.xlsx]

## Sheet: Sheet1
Table S5. Important Genes in Protein-Protein Interaction Network
Name	Degree	BetweennessCentrality	ClosenessCentrality
TYK2	7	0.0004587	0.328904
ITGB2	9	0.106737	0.349823
ICAM1	6	0.0736846	0.340206
FGFR3	5	8.563e-05	0.325658
FGFR2	5	8.563e-05	0.325658
MMP9	7	0.0503075	0.34375
JAK2	17	0.010165	0.373585
JAK1	17	0.0124592	0.365314
ITGB1	9	0.0155213	0.347368
PTPN11	20	0.0298005	0.392857
RELA	8	0.0145392	0.36
EGFR	16	0.0448366	0.386719
KDR	9	0.020883	0.344948
TLR4	7	0.0229908	0.356115
PTPN6	15	0.0224226	0.36803
SYK	9	0.0180558	0.373585
CASP8	5	0.028768	0.325658
PTGS2	10	0.175749	0.365314
NOS1	5	0.0478255	0.322476
ESR1	15	0.0185369	0.391304
TNF	14	0.17296	0.434211
BCL2L1	7	0.0371992	0.341379
SRC	28	0.167895	0.443946
JUN	13	0.0353345	0.388235
STAT3	26	0.178673	0.434211
PIK3CA	28	0.136156	0.415966
MAPK3	15	0.0708668	0.39759
CCND1	7	0.020961	0.34375
RPS6KB1	6	0.00078635	0.316294
AKT1	20	0.144101	0.414226
CTNNB1	17	0.0559136	0.37931
